# Supplementary material for: Tissue-resident macrophages are major tumor-associated macrophage resources, contributing to early TNBC development, recurrence, and metastases
Source: Commun Biol. 2023 Feb 3;6:144. doi: 10.1038/s42003-023-04525-7 (PMC9898263; doi:10.1038/s42003-023-04525-7)
Supplement: Supplementary file 4 — Supplementary Data [file 42003_2023_4525_MOESM4_ESM.xlsx]

## Sheet: Fig.1a
	4T1		E0771
	% of region
Field	3 day	4 day	3 day	4 day
1	0	3.681	0	3.298
2	0	1.15	0	1.299
3	0.102	0.821	0	0.902
4	0.118	1.282	0	1.101
5	0	1.391	0	1.205
6	0	1.253	0	1.249
7	0	0.412	0.108	2.36
8	0	2.608	0.103	2.591
9	0	0.521	0	2.499
10	0.101	1.403	0.242	2.689
11	0.21	1.198	0	2.292
12	0	1.485	0	2.486
13	0	1.102	0	2.79
14	0	1.291	0	2.781
15	0	1.122	0	1.992
16	0	1.091	0.105	2.122
17	0	1.212	0	1.295
18	0.115	1.394	0	1.498
19	0	0.789	0	1.298
20	0	2.459	0	3.498
Avg	0.0323	1.38325	0.0279	2.06225
SE	0.0136679	0.167728	0.0141694	0.174472

## Sheet: Fig.1b
	Macrophage	Fibroblast	Stromal cell
Fields	F4/80+ count	a-SMA+ count	GFP+ Count
1	9	12	38
2	14	4	71
3	21	12	59
4	30	9	64
5	32	21	139
6	91	8	242
7	29	4	108
8	126	38	178
9	177	32	225
10	14	15	68
11	85	3	127
12	179	2	227
13	145	10	239
14	22	3	67
15	211	41	306
16	132	32	180
17	156	21	224
18	21	1	86
19	21	2	64
20	42	7	76
Avg	77.85	13.85	139.4
SE	15.1878	2.84908	18.1111
Ratio of GFP+ cells	0.558465	0.0993544

## Sheet: Fig.1c
	4T1
Fields	F4/80+ count
1	45
2	56
3	89
4	24
5	45
6	40
7	85
8	78
9	61
10	10
11	9
12	45
13	34
14	23
15	21
16	18
17	80
18	41
Avg	44.6667
SE	6.03313

## Sheet: Fig 1e
	4T1				E0771
Fields	F4/80+	FOLR2+	F4/80+	CD206+	F4/80+	FOLR2+	F4/80+	CD206+
1	31	20	45	21	34	27	57	34
2	78	55	56	25	55	44	32	19
3	59	24	57	24	45	29	21	9
4	54	32	68	12	68	42	98	11
5	38	21	45	18	89	11	107	28
6	39	29	78	41	87	54	64	27
7	98	27	124	86	43	32	32	19
8	87	25	78	47	65	24	66	58
9	101	48	94	65	189	57	201	68
10	76	28	78	58	150	58	98	56
11	24	9	89	28	30	12	32	10
12	17	1	58	11	211	109	222	47
13	19	2	19	2	110	78	156	77
14	79	21	102	11	40	26	89	57
15	45	12	67	12	42	11	97	66
Avg	56.3333	23.6	70.5333	30.7333	83.8667	40.9333	91.4667	39.0667
Ratio		0.418935		0.435728		0.488076		0.427114

## Sheet: Fig.2a
	Raw data of luciferase activity
	Sample	4T1	4T1+MG	4T1+MG+PL	4T1+MG+CL		Sample	E0771	E0771+MG	E0771+MG+PL	E0771+MG+CL
	1	58	1113	1045	543		1	4603	49251	52920	25125
	2	56	1252	1222	584		2	4986	52890	52251	30123
	3	62	1131	1091	567		3	4373	75021	80021	26593
	Avg	58.6667	1165.33	1119.33	564.667		Avg	4654	59054	61730.7	27280.3
	SE	1.76383	43.6438	53.0231	11.893		SE	178.786	8052.32	9147.21	1483.16
	↓Normalized value by bioluminescence of TNBC monoculture as 1						↓Normalized value by bioluminescence of TNBC monoculture as 1
	Sample	4T1	4T1+MG	4T1+MG+PL	4T1+MG+CL		Sample	E0771	E0771+MG	E0771+MG+PL	E0771+MG+CL
	Avg	58.6667	1165.33	1119.33	564.667		Avg	4654	59054	61730.7	27280.3
	Normalized to 1	1	19.8636	19.0795	9.625		Normalized to 1	1	12.6889	13.264	5.8617

## Sheet: Fig.2b
	Raw data of luciferase activity
	Sample	4T1	4T1+MGTRM					Sample	E0771	E0771+MGTRM
	1	3562	5404					1	55051	83156
	2	4286	5628					2	50848	92452
	3	3990	5545					3	47652	118391
	Avg	3946	5525.67					Avg	51183.7	97999.7
	SE	210.155	65.3818					SE	2142.49	10542.9
	↓Normalized value by bioluminescence of TNBC monoculture as 1							↓Normalized value by bioluminescence of TNBC monoculture as 1
	Sample	4T1	4T1+MGTRM					Sample	E0771	E0771+MGTRM
	Avg	3946	5525.67					Avg	51183.7	97999.7
	Normalized	1	1.40032					Normalized	1	1.91467

## Sheet: Fig. 2c
		4T1					E0771
	sample	NT	CL			sample	NT	CL
	1	3562	3012			1	55051	58032
	2	3386	3050			2	50848	51561
	3	3093	3721			3	50652	43132
	4	2990	3460			4	58322	55652
	Ave	3257.75	3310.75			Ave	53718.2	52094.2
	SE	131.608	170.25			SE	1839.63	3272.62

## Sheet: Fig.3a
	MGTRM (%)
	NT	PL	CL Day 1
1	14.69	8.05	1.25
2	15.56	13.23	2.52
3	9.09	15.34	1.71
Avg	13.1133	12.2067	1.82667
SE	2.02728	2.16575	0.371229

## Sheet: Fig.3b
4T1												E0771
Date	PL/CL	Sample	Total flux (p/s)	AVE	SD	n	SE					Date	PL/CL	Sample	Total flux (p/s)	AVE	SD	n	SE
d0	PL	1	14320									d0	PL	1	13620
		2	33690											2	32450
		3	38900											3	34560
		4	40880											4	50880
		5	33980											5	33770
		6	24240											6	25670
		7	54830											7	45680
		8	71470											8	78560
		9	27920											9	24560
		10	42570											10	42540
		11	42150											11	42560
		12	38810	38646.7	14562.6	12	4203.86							12	40810	38805	16234.3	12	4686.45
	CL	1	24000										CL	1	23500
		2	25770											2	26780
		3	22630											3	23210
		4	26720											4	27900
		5	69640											5	75640
		6	57860											6	57840
		7	41880											7	44580
		8	54100											8	78100
		9	15490											9	15560
		10	33120											10	38120
		11	21820											11	7920
		12	43090											12	43040
		13	42240											13	21240
		14	34280	36617.1	15694.4	14	4194.5							14	56980	38600.7	21818.2	14	5831.17
d1	PL	1	40280									d1	PL	1	90420
		2	63580											2	121200
		3	54600											3	88060
		4	47330											4	45560
		5	51070											5	245900
		6	34030											6	489900
		7	21660											7	241600
		8	32320											8	371800
		9	23800											9	255400
		10	40550											10	189000
		11	20670											11	455700
		12	23880	37814.2	14191.6	12	4096.76							12	220400	234578	143538	12	41435.9
	CL	1	40890										CL	1	242200
		2	22040											2	297300
		3	42350											3	141300
		4	24290											4	185100
		5	50080											5	147600
		6	53020											6	63190
		7	58420											7	111600
		8	35700											8	132000
		9	33520											9	293500
		10	45030											10	298900
		11	25370											11	55060
		12	59130											12	45110
		13	39300											13	19530
		14	32680	40130	12107.6	14	3235.89							14	20480	146634	102756	14	27462.7
d3	PL	1	556500									d3	PL	1	588300
		2	310900											2	1042000
		3	835700											3	1162000
		4	530000											4	657800
		5	140800											5	1158000
		6	37290											6	5886000
		7	15770											7	972500
		8	55170											8	1343000
		9	46650											9	2312000
		10	61720											10	2829000
		11	47790											11	3849000
		12	76380	226222	271383	12	78341.6							12	2585000	2032050	1.57379e+06	12	454315
	CL	1	645400										CL	1	796800
		2	266200											2	180400
		3	92630											3	191800
		4	48370											4	541800
		5	106800											5	607600
		6	45530											6	63210
		7	63720											7	1977000
		8	97770											8	2781000
		9	123000											9	2978000
		10	196800											10	544200
		11	171900											11	2505000
		12	288900											12	2026000
		13	228000											13	2572000
		14	160300	181094	154632	14	41327							14	2520000	1448915	1.11398e+06	14	297724
d6	PL	1	5213000									d6	PL	1	8395000
		2	4014000											2	22110000
		3	6976000											3	1415000
		4	6217000											4	1305000
		5	1968000											5	8778000
		6	1879000											6	14730000
		7	740300											7	18630000
		8	1791000											8	13980000
		9	248600											9	5939000
		10	561500											10	5105000
		11	555300											11	9803000
		12	711400	2572925	2.40293e+06	12	693666							12	12310000	1.02083e+07	6.45279e+06	12	1.86276e+06
	CL	1	1202000										CL	1	3823000
		2	893100											2	4522000
		3	1082000											3	5466000
		4	764300											4	7588000
		5	1092000											5	7360000
		6	195100											6	2555000
		7	173600											7	8645000
		8	326400											8	43250
		9	386000											9	8795000
		10	271600											10	7006000
		11	148100											11	3723000
		12	214000											12	223500
		13	475300											13	13880
		14	319100	538757	384218	14	102687							14	50320	4272425	3.31376e+06	14	885640
d8	PL	1	8052000									d8	PL	1	10870000
		2	11730000											2	22190000
		3	7405000											3	17660000
		4	10690000											4	19820000
		5	2269000											5	6392000
		6	2422000											6	8077000
		7	1478000											7	7892000
		8	3123000											8	33090000
		9	1931000											9	7776000
		10	3107000											10	6205000
		11	2028000											11	14930000
		12	1966000	4.68342e+06	3.72507e+06	12	1.07533e+06							12	17630000	1.43777e+07	8.15013e+06	12	2.35274e+06
	CL	1	1914000										CL	1	12710000
		2	2380000											2	7932000
		3	1894000											3	8466000
		4	2845000											4	14670000
		5	1687000											5	4803000
		6	416300											6	4263000
		7	474000											7	9931000
		8	454900											8	12120000
		9	1464000											9	13120000
		10	1220000											10	9266000
		11	190000											11	6472000
		12	255900											12	381400
		13	1149000											13	1743000
		14	885800	1.23071e+06	836343	14	223522							14	11560000	8.38839e+06	4.38258e+06	14	1.17129e+06
d10	PL	1	9130000									d10	PL	1	28750000
		2	15200000											2	22220000
		3	11700000											3	23720000
		4	20600000											4	26210000
		5	1625000											5	19890000
		6	1647000											6	13210000
		7	1650000											7	45760000
		8	3963000											8	21040000
		9	3208000											9	16890000
		10	3618000											10	13420000
		11	1733000											11	23160000
		12	1754000	6319000	6.39412e+06	12	1.84582e+06							12	16190000	2.25383e+07	8.76367e+06	12	2.52985e+06
	CL	1	4320000										CL	1	53020000
		2	4370000											2	26320000
		3	4340000											3	9802000
		4	4530000											4	20820000
		5	1886000											5	2982000
		6	841100											6	8846000
		7	955600											7	2824000
		8	727900											8	4826000
		9	1673000											9	9828000
		10	1947000											10	9824000
		11	2407000											11	8921000
		12	2439000											12	158800
		13	2298000											13	597800
		14	1540000	2.44819e+06	1.3839e+06	14	369862							14	1572000	1.1453e+07	1.41176e+07	14	3.77308e+06

## Sheet: Fig.4a
4T1 Day 4				4T1 Day 10				E0771 Day 4				E0771 Day 10
	PL	CL			PL	CL			PL	CL			PL	CL
Filed	F4/80+ count			Filed	F4/80+ count			Filed	F4/80+ count			Filed	F4/80+ count
1	121	8		1	259	18		1	12	1		1	822	19
2	23	4		2	244	4		2	11	1		2	561	24
3	12	3		3	155	24		3	20	20		3	245	3
4	64	7		4	162	31		4	293	32		4	902	45
5	53	9		5	126	43		5	11	25		5	671	33
6	25	5		6	346	171		6	281	42		6	890	121
7	46	16		7	187	8		7	25	2		7	756	38
8	23	2		8	172	29		8	276	2		8	360	30
9	80	10		9	333	27		9	18	3		9	965	26
10	36	6		10	37	36		10	50	30		10	780	112
11	42	5		11	13	122		11	90	35		11	892	54
12	3	6		12	76	54		12	158	56		12	167	53
13	9	7		13	345	109		13	245	23		13	878	31
14	14	14		14	408	31		14	12	28		14	890	105
15	3	12		15	205	70		15	10	45		15	260	72
16	27	7		16	151	91		Avg	100.8	23		Avg	669.267	51.0667
17	21	33		17	256	23		SE	29.7725	4.62704		SE	71.7968	9.26924
18	23	11		18	308	101
19	11	3		19	110	3
20	11	48		20	206	56
Avg	32.35	10.8		Avg	204.95	52.55
SE	6.54027	2.47578		SE	24.0829	10.0479

[truncated: 16 more sheets: Fig.4b, Fig.4d, Fig. 4e, Fig. 4f, Fig.4g, Fig.5b, Fig.5c, Fig.5d, Fig.5e, Fig.5f, Fig.5g, SupFig.1, SupFig.3c, SupFig.3d, SupFig.5, Sheet13]
